# Supplementary material for: Cohesin’s DNA Exit Gate Is Distinct from Its Entrance Gate and Is Regulated by Acetylation
Source: Cell. 2012 Aug 31;150(5):961–74. doi: 10.1016/j.cell.2012.07.028 (PMC3485559; doi:10.1016/j.cell.2012.07.028)
Supplement: Document S1. Table S1 [file mmc1.xls]

## Sheet: Strains
Table S1	List of strains, related to the Experimental Procedures.
	Haploid
K699	Mat a, ade2-1,trp1-1, can1-100, leu2-3, 112,his3-11, 15, ura3, GAL, psi+
K16292	Mat a, smc3::HIS3, scc1::KanMX, ura3::Scc1p-Smc3(TEVx3)Scc1::URA3
K16431	Mat a, eco1::NatMX4, wpl1::hphMX4
K16460	Mat a, eco1::NatMX4, smc3::HIS3, scc1::KanMX, ura3::Scc1p-Smc3(TEVx3)Scc1::URA3
K16574	Mat a, Mtw1-RFP::KanMX
K17180	Mat a, Pds5-EGFP::HIS3, Mtw1-RFP::KanMX
K17615	Mat a, bar1::hisG, TRP1-ARS1-CEN1(7.5kb mini-chromosome)
K18335	Mat a, eco1-1(G211H), Mtw1-RFP::KanMX
K18417	Mat a, eco1-1(G211H), Wpl1-EGFP::HIS3, Mtw1-RFP::KanMX
K18516	Mat a, Pds5-EGFP::HIS3, Wpl1-EGFP::HIS3, Mtw1-RFP::KanMX
K18565	Mat a, eco1-1(G211H)
K18714	Mat a, Wpl1-EGFP::HIS3, Mtw1-RFP::KanMX
K18742	Mat a, wpl1::hphMX4
K18942	Mat a, bar1::hisG, TRP1-ARS1-CEN1(7.5kb mini-chromosome), Gal1p-Wpl1::KanMX
K18943	Mat a, bar1::hisG, TRP1-ARS1-CEN1(7.5kb mini-chromosome), Gal1p-Wpl1::KanMX, eco1::NatMX4
K19001	Mat a, Pds5-EGFP::HIS3, wpl1::hphMX4, Mtw1-RFP::KanMX
K19129	Mat a, bar1::hisG, TRP1-ARS1-CEN1(7.5kb mini-chromosome), Gal1p-Wpl1::hphMX4, eco1::NatMX4, smc3::HIS3, scc1::KanMX, ura3::Scc1p-Smc3TEVx3Scc1::URA3
K19134	Mat a, ura3::Gal1p-sic1(9m)::URA3, Scc1-EGFP::HIS3, Mtw1-RFP::KanMX
K19137	Mat a, ura3::Gal1p-sic1(9m)::URA3, wpl1::hphMX4, Scc1-EGFP::HIS3, Mtw1-RFP::KanMX
K19221	Mat a, scc1::NatMX4, smc1::KanMX, leu2::Scc1p-Scc1-tev-Smc1::LEU2
K19313	Mat a, scc1::KanMX, smc3::HIS3, ura3::Scc1P-Smc3TEV3Scc1::URA3 (linker is GGGGSx8+3xTEV)
K19328	Mat a, ura3::Gal1p-sic1(9m)::URA3, Scc1-EGFP::HIS3
K19463	Mat a, eco1::NatMX4, scc1::KanMX, smc3::HIS3, ura3::Scc1P-Smc3TEV3Scc1::URA3 (linker is GGGGSx8+3xTEV)
K19500	Mat a, eco1-1(G211H), scc1::NatMX4, smc1::KanMX, leu2::Scc1p-Scc1-tev-Smc1::LEU2, Smc3-EGFP::HIS3
	Diploid
K17373	Mat a/alpha, Pds5-EGFP::HIS3/Pds5-EGFP::HIS3, Mtw1-RFP::KanMX/Mtw1-RFP::KanMX
K17373	Mat a/alpha, Gal1p-Scc1::TRP1/Gal1p-Scc1::TRP1, Pds5-EGFP::HIS3/Pds5-EGFP::HIS3, Mtw1-RFP::KanMX/Mtw1-RFP::KanMX
K17734	Mat a/alpha, Gal1p-Scc1::TRP1/Gal1p-Scc1::TRP1, leu2::Scc1p-Scc1HA3::LEU2/leu2::Scc1p-Scc1HA3::LEU2, Scc3-EGFP::HIS3/Scc3-EGFP::HIS3, Mtw1-RFP::KanMX/Mtw1-RFP::KanMX
K17792	Mat a/alpha, Smc1-EGFP::HIS3/Smc1-EGFP::HIS3, Pds5-RFP::KanMX/Pds5-RFP::KanMX
K17904	Mat a/alpha, Gal1p-Scc1::TRP1/Gal1p-Scc1::TRP1, Scc3-EGFP::HIS3/Scc3-EGFP::HIS3, Mtw1-RFP::KanMX
K18110	Mat a/alpha, Scc3-EGFP::HIS3/Scc3-EGFP::HIS3, Mtw1-RFP::KanMX/Mtw1-RFP::KanMX
K18329	Mat a/alpha, Pds5-EGFP::HIS3/Pds5-EGFP::HIS3, Net1-RFP::KanMX/Net1-RFP::KanMX
K18396	Mat a/alpha, Wpl1-EGFP::HIS3/Wpl1-EGFP::HIS3, Mtw1-RFP::KanMX/Mtw1-RFP::KanMX
K18396	Mat a/alpha, Wpl1-EGFP::HIS3/Wpl1-EGFP::HIS3, Mtw1-RFP::KanMX/Mtw1-RFP::KanMX
K18402	Mat a/alpha, eco1-1(G211H)/eco1-1(G211H), Scc1-EGFP::HIS3/Scc1-EGFP::HIS3, Mtw1-RFP::KanMX/Mtw1-RFP::KanMX
K18419	Mat a/alpha, eco1-1(G211H)/eco1-1(G211H), Pds5-EGFP::HIS3/Pds5-EGFP::HIS3, Mtw1-RFP::KanMX/Mtw1-RFP::KanMX
K18420	Mat a/alpha, eco1-1(G211H)/eco1-1(G211H), Wpl1-EGFP::HIS3/Wpl1-EGFP::HIS3, Mtw1-RFP::KanMX/Mtw1-RFP::KanMX
K18454	Mat a/alpha, eco1-1(G211H)/eco1-1(G211H), Smc3-EGFP::HIS3/Smc3-EGFP::HIS3, Mtw1-RFP::KanMX/Mtw1-RFP::KanMX
K18455	Mat a/alpha, eco1-1(G211H)/eco1-1(G211H), Scc3-EGFP::HIS3/Scc3-EGFP::HIS3, Mtw1-RFP::KanMX/Mtw1-RFP::KanMX
K18730	Mat a/alpha, Wpl1-EGFP::HIS3/Wpl1-EGFP::HIS3, Mtw1-RFP::KanMX/Mtw1-RFP::KanMX
K18784	Mat a/alpha, B28 wpl1::hphMX4/wpl1::hphMX4, Smc3-EGFP::HIS3/Smc3-EGFP::HIS3, Mtw1-RFP::KanMX/Mtw1-RFP::KanMX
K18785	Mat a/alpha, Scc1-EGFP::HIS3/Scc1-EGFP::HIS3, Net1-RFP::KanMX/Net1-RFP::KanMX
K18846	Mat a/alpha, Gal1p-Scc1::TRP1/Gal1p-Scc1::TRP1, leu2::Scc1p-Scc1HA3::LEU2/leu2::Scc1p-Scc1HA3::LEU2, ura3::Wpl1p-Wpl1-EGFP::URA3/ura3::Wpl1p-Wpl1-EGFP::URA3 (multicopy), Mtw1-RFP::KanMX/Mtw1-RFP::KanMX
K18848	Mat a/alpha, Gal1p-Scc1::TRP1/Gal1p-Scc1::TRP1, ura3::Wpl1p-Wpl1-EGFP::URA3/ura3::Wpl1p-Wpl1-EGFP::URA3 (multicopy), Mtw1-RFP::KanMX/Mtw1-RFP::KanMX
K19003	Mat a/alpha, Pds5-EGFP::HIS3/Pds5-EGFP::HIS3
K19004	Mat a/alpha, eco1-1(G211H)/eco1-1(G211H), Scc1-EGFP::HIS3/Scc1-EGFP::HIS3
K19005	Mat a/alpha, eco1-1(G211H)/eco1-1(G211H), Pds5-EGFP::HIS3/Pds5-EGFP::HIS3, Net1-RFP::KanMX/Net1-RFP::KanMX
K19037	Mat a/alpha, eco1-1(G211H)/eco1-1(G211H), wpl1::hphMX4/wpl1::hphMX4, leu2::Smc3(E1155Q)-EGFP::LEU2/leu2:Smc3(E1155Q)-EGFP:LEU2, Mtw1-RFP::KanMX
K19039	Mat a/alpha, eco1-1(G211H)/eco1-1(G211H), wpl1::hphMX4/wpl1::hphMX4, Mtw1-RFP::KanMX/Mtw1-RFP::KanMX
K19040	Mat a/alpha, eco1-1(G211H)/eco1-1(G211H), Wpl1-EGFP::HIS3/wpl1::hphMX4, Mtw1-RFP::KanMX/Mtw1-RFP::KanMX
K19066	Mat a/alpha, eco1-1(G211H)/eco1-1(G211H), pds5(A88P)-HA6::HIS3/pds5(A88P)-HA6::HIS3, Scc1-EGFP::HIS3/Scc1-EGFP::HIS3, Mtw1-RFP::KanMX/Mtw1-RFP::KanMX
K19125	Mat a/alpha, pds5(S81R)-HA6::HIS3/pds5(S81R)-HA6::HIS3, Wpl1-EGFP::HIS3/Wpl1-EGFP::HIS3, Mtw1-RFP::KanMX/Mtw1-RFP::KanMX
K19176	Mat a/alpha, smc3::HIS3/smc3::HIS3, scc1::KanMX/scc1::KanMX, ura3::Scc1p-Smc3TEV3Scc1-EGFP::URA3/ura3::Scc1p-Smc3TEV3Scc1-EGFP::URA3, Mtw1-RFP::ADE2/Mtw1-RFP::ADE2
K19192	Mat a/alpha, pds5(E181K)-HA6::HIS3/pds5(E181K)-HA6::HIS3, Wpl1-EGFP::HIS3/Wpl1-EGFP::HIS3, Mtw1-RFP::KanMX/Mtw1-RFP::KanMX
K19199	Mat a/alpha, pds5(C599F)-HA6::HIS3/pds5(C599F)-HA6::HIS3, Wpl1-EGFP::HIS3/Wpl1-EGFP::HIS3, Mtw1-RFP::KanMX/Mtw1-RFP::KanMX
K19200	Mat a/alpha, pds5(A88P)-HA6::HIS3/pds5(A88P)-HA6::HIS3, Wpl1-EGFP::HIS3/Wpl1-EGFP::HIS3, Mtw1-RFP::KanMX/Mtw1-RFP::KanMX
K19203	Mat a/alpha, eco1-1(G211H)/eco1-1(G211H), scc3(E202K)/scc3(E202K), Smc3-EGFP::HIS3/Smc3-EGFP::HIS3, Mtw1-RFP::KanMX/Mtw1-RFP::KanMX, Scc1-Pk9::KanMX
K19252	Mat a/alpha, scc3(E202K)/scc3(E202K), Wpl1-EGFP::HIS3/Wpl1-EGFP::HIS3, Mtw1-RFP::KanMX/Mtw1-RFP::KanMX
K19253	Mat a/alpha, smc3(S75R)/smc3(S75R), Wpl1-EGFP::HIS3/Wpl1-EGFP::HIS3, Mtw1-RFP::KanMX/Mtw1-RFP::KanMX
K19254	Mat a/alpha, smc3(G110W)/smc3(G110W), Wpl1-EGFP::HIS3/Wpl1-EGFP::HIS3, Mtw1-RFP::KanMX/Mtw1-RFP::KanMX
K19255	Mat a/alpha, eco1-1(G211H)/eco1-1(G211H), wpl1::hphMX4/wpl1::hphMX4, Scc1-EGFP::HIS3/Scc1-EGFP::HIS3, Mtw1-RFP::KanMX/Mtw1-RFP::KanMX
K19257	Mat a/alpha, smc3(K113T)/smc3(K113T), Wpl1-EGFP::HIS3/Wpl1-EGFP::HIS3, Mtw1-RFP::KanMX/Mtw1-RFP::KanMX
K19295	Mat a/a, Scc1-EGFP::HIS3/Scc1-EGFP::HIS3, Mtw1-RFP::KanMX/Mtw1-RFP::KanMX, ura3::Gal1p-sic1(9m)::URA3, leu2::His3p-Gal1/His3p-Gal2/Gal1p-Gal4::LEU2
K19297	Mat a/a, wpl1::hphMX4/wpl1::hphMX4, Scc1-EGFP::HIS3/Scc1-EGFP::HIS3, Mtw1-RFP::KanMX/Mtw1-RFP::KanMX, ura3::Gal1p-sic1(9m)::URA3, leu2::His3p-Gal1/His3p-Gal2/Gal1p-Gal4::LEU2
K19306	Mat a/alpha, eco1-1(G211H)/eco1-1(G211H), smc3(S75R)/smc3(S75R), Scc1-EGFP::HIS3/Scc1-EGFP::HIS3, Mtw1-RFP::KanMX/Mtw1-RFP::KanMX
K19362	Mat a/alpha, eco1-1(G211H)/eco1-1(G211H), leu2:Smc3(E1155Q)-EGFP:LEU2/leu2::Smc3(E1155Q)-EGFP::LEU2, Mtw1-RFP::KanMX/Mtw1-RFP::KanMX
K19367	Mat a/alpha, Smc1-EGFP::HIS3, Mtw1-RFP::KanMX/Mtw1-RFP::KanMX
K19376	Mat a/alpha, eco1::NatMX4/eco1::NatMX4, smc3::HIS3/smc3::HIS3, scc1::KanMX/scc1::KanMX, ura3::Scc1p-Smc3TEV3Scc1-EGFP::URA3/ura3::Scc1p-Smc3TEV3Scc1-EGFP::URA3, Mtw1-RFP::ADE2/Mtw1-RFP::ADE2
K19491	Mat a/alpha, smc3::HIS3/smc3::HIS3, scc1::KanMX/scc1::KanMX, ura3::Scc1P-Smc3TEV3Scc1::URA3 (linker is GGGGSx8+3xTEV)/B31, Smc1EGFP::HIS3/Smc1EGFP::HIS3, Mtw1-RFP::ADE2/Mtw1-RFP::ADE2
K19495	Mat a/alpha, smc3::HIS3/smc3::HIS3, scc1::KanMX/scc1::KanMX, ura3::Scc1p-Smc3TEV3Scc1::URA3/ura3::Scc1p-Smc3TEV3Scc1::URA3, Wpl1EGFP::HIS3/Wpl1EGFP::HIS3, Mtw1-RFP::ADE2/Mtw1-RFP::ADE2
K19514	Mat a/alpha, eco1-1(G211H)/eco1-1(G211H), Smc3-EGFP::HIS3/Smc3-EGFP::HIS3, Mtw1-RFP::KanMX, smc1::KanMX/smc1::KanMX, scc1::NatMX4/scc1::NatMX4, leu2::Scc1p-Scc1-tev3-Smc1::LEU2/leu2::Scc1p-Scc1-tev3-Smc1::LEU2
	Tetraploid
K18246	Mat a/a/a/a, Scc1-EGFP::HIS3(homozygous), Mtw1-RFP::KanMX(homozygous), pYC50(URA)/Gal1p-HO endonuclease
K18407	Mat a/a/a/a, Pds5-EGFP::HIS3(homozygous), Mtw1-RFP::KanMX(homozygous), pYC50(URA)/Gal1p-HO endonuclease
K18804	Mat a/a/a/a, Wpl1-EGFP::HIS3(homozygous), Mtw1-RFP::KanMX(homozygous), pYC50(URA)/Gal1p-HO endonuclease
K18754	Mat a/a/a/a, wpl1::hphMX4(homozygous), Scc1-EGFP::HIS3(homozygous), Mtw1-RFP::KanMX(homozygous), pYC50(URA)/Gal1p-HO endonuclease
